# Supplementary material for: Fifteen-Year Differences in Indications for Cardiac Resynchronization Therapy in International Guidelines—Insights from the Heart Failure Registries of the European Society of Cardiology
Source: J Clin Med. 2022 Jun 6;11(11):3236. doi: 10.3390/jcm11113236 (PMC9181415; doi:10.3390/jcm11113236)
Supplement: Supplementary file 1 [file jcm-11-03236-s001.zip]

Archive with 1 entries (1 files):
- jcm-1738492-supplementary.pdf
